# Supplementary material for: Bioinformatics Analysis Identifies EPAS1 as a Novel Prognostic Marker Correlated with Immune Infiltration in Acute Myeloid Leukemia
Source: Dis Markers. 2023 Apr 17;2023:6072782. doi: 10.1155/2023/6072782 (PMC10137199; doi:10.1155/2023/6072782)
Supplement: Supplementary 3 — R codes used in our study. [file 6072782.f3.zip]

Archive with 17 entries (17 files):
- 0.prepare.txt
- 1.data.txt
- 10.ROC.txt
- 11.time_roc.txt
- 12.riskscore.txt
- 13.gokegg.txt
- 14.gsea.txt
- 15.cor.txt
- 16.GSVA.txt
- 2.tableone.txt
- 3.logistic.txt
- 4.cox.txt
- 5.forest.txt
- 6.km.txt
- 7.nomogram.txt
- 8.calibration.txt
- 9.diff_plot.txt
