# Supplementary material for: Bioinformatics Analysis Identifies EPAS1 as a Novel Prognostic Marker Correlated with Immune Infiltration in Acute Myeloid Leukemia
Source: Dis Markers. 2023 Apr 17;2023:6072782. doi: 10.1155/2023/6072782 (PMC10137199; doi:10.1155/2023/6072782)
Supplement: Supplementary 3 — R codes used in our study. [file 6072782.f3.zip › 0.prepare.txt]

load("./data/1.rawdata/2.rnaseq/LUAD.Rdata")  ### 与临床样本对齐的样本
load("./refHomo_sapiens.Rda")
gene_gtf_unique <- gene_gtf_unique[gene_gtf_unique$gene_id %in% rownames(dat_tpm0111),]


gene <- "ENSG00000128815"
gene_name <- gene_gtf_unique[gene_gtf_unique$gene_id %in% gene,2]

my_color <- c("#D6583F","#6BB9D1","#469D88","#E99E84")
my_immu_color <- c("#7fc97f","#984ea3")
path <- "./data/3.single_gene_result/"
path <- paste0(path, "LUAD_", gene_name); if(!dir.exists(path)){dir.create(path = path)}
## Table
path_tb <- paste0(path, "/Table"); if(!dir.exists(path_tb)){dir.create(path = path_tb)}
## Figure 
path_fg <- paste0(path, "/Figure"); if(!dir.exists(path_fg)){dir.create(path = path_fg)}
path_tmp  <- paste0(path, "_tmp"); if(!dir.exists(path_tmp)){dir.create(path = path_tmp)}
gsea_subcode <- "cp"
path_gsea <- paste0(path, "/GSEA_",gsea_subcode); if(!dir.exists(path_gsea)){dir.create(path = path_gsea)}
