# Supplementary material for: Bioinformatics Analysis Identifies EPAS1 as a Novel Prognostic Marker Correlated with Immune Infiltration in Acute Myeloid Leukemia
Source: Dis Markers. 2023 Apr 17;2023:6072782. doi: 10.1155/2023/6072782 (PMC10137199; doi:10.1155/2023/6072782)
Supplement: Supplementary 3 — R codes used in our study. [file 6072782.f3.zip › 1.data.txt]

load("./data/1.rawdata/1.clinical/LUAD_mutation.Rda")

dat_tpm01 <- dat_tpm0111[,grepl("-01$", colnames(dat_tpm0111))] %>% t() %>% as.data.frame()
rownames(dat_tpm01) <- substr(rownames(dat_tpm01), 1, 12)
dat_clincal <- dat_tpm01 %>% 
  dplyr::select(UQ(gene)) %>%
  rownames_to_column("Samples") %>% 
  left_join(dat_clincal, ., by = "Samples") %>% 
  dplyr::rename("Expression"=UQ(gene))
dat_clincal$Group <- ifelse(dat_clincal$Expression > median(dat_clincal$Expression), "High", "Low")
dat_clincal$Group <- factor(dat_clincal$Group, levels = c("Low","High"))
