# Supplementary material for: Bioinformatics Analysis Identifies EPAS1 as a Novel Prognostic Marker Correlated with Immune Infiltration in Acute Myeloid Leukemia
Source: Dis Markers. 2023 Apr 17;2023:6072782. doi: 10.1155/2023/6072782 (PMC10137199; doi:10.1155/2023/6072782)
Supplement: Supplementary 3 — R codes used in our study. [file 6072782.f3.zip › 10.ROC.txt]

library(pROC)
library(plotROC)
data <- data %>% 
  dplyr::select("expr"=UQ(ENSG))
  
data$group[grepl("-01$", rownames(data))] <- 1
data$group[grepl("-11$", rownames(data))] <- 0

roc1 <- roc(response = data$group, predictor = data$expr)

auc <- auc(roc1) %>% sprintf("%.3f",.)
auc <- paste0("AUC: ",auc)
ci <- ci.auc(roc1) %>% sprintf("%.3f",.)
ci <- paste0("CI: ",min(ci),"-",max(ci))
anno <- paste0(auc, "/n",ci)


tmp <-  data.frame(x = 1-roc1$specificities,
                 y = roc1$sensitivities)
tmp <- tmp[order(tmp$x, tmp$y),]

library(plotROC)

ggplot() +
  geom_area(data = tmp,aes(x = x, y = y),position = "identity",
            fill = colour,alpha = .2) +
  geom_line(data = tmp, aes(x = x, y = y), colour = colour,size =0.35) +
  geom_line(aes(x = c(0,1), y = c(0,1)), colour = "grey", size = 0.35)+
  annotate("text", x=0.55 y=0.19, size = 2.5, hjust = 0,
           label = gene_name) +
  annotate("text", x=0.55, y=0.13, size = 2.5, hjust = 0,
           label = auc) +
  annotate("text", x=0., y=0.07, size = 2.5, hjust = 0,
           label = ci) +
  scale_x_continuous(expand = c(0, 0),breaks = 0:5*0.2, limits = c(-0.01,1.01)) +
  scale_y_continuous(expand = c(0, 0),breaks = 0:5*0.2, limits = c(-0.01,1.01)) +
  labs(y = "Sensitivity (TPR)", x = "1-Specificity (FPR)") +
  theme_bw() +
  theme(axis.title.y = element_text(size = 8),
        axis.text.y = element_text(size = 7)) +
  theme(axis.title.x = element_text(size = 8),
        axis.text.x = element_text(size = 7)) +
  theme(axis.line = element_line(size = 0.35),
        axis.ticks = element_line(size = 0.35))
