# Supplementary material for: Bioinformatics Analysis Identifies EPAS1 as a Novel Prognostic Marker Correlated with Immune Infiltration in Acute Myeloid Leukemia
Source: Dis Markers. 2023 Apr 17;2023:6072782. doi: 10.1155/2023/6072782 (PMC10137199; doi:10.1155/2023/6072782)
Supplement: Supplementary 3 — R codes used in our study. [file 6072782.f3.zip › 11.time_roc.txt]

library(survivalROC) # for time-dependent ROC
tmp5 <- survivalROC(Stime = time, status= event, marker= geneExpression, predict.time =5*12, method="KM")
tmp3 <- survivalROC(Stime = time, status= event, marker= geneExpression, predict.time =3*12, method="KM")
tmp1 <- survivalROC(Stime = time, status= event, marker= geneExpression, predict.time =1*12, method="KM")


plot(tmp5$FP, tmp5$TP, 
     type="l", 
     xlim=c(0,1), ylim=c(0,1),
     col=colour[1],
     xlab="1-Specificity (FPR)", ylab="Sensitivity (TPR)",
     lwd = 2)

lines(x=c(0,1),y=c(0,1),lwd=1.5,lty=2,col="grey40")
text(0.6,0.18,paste0("5-year AUC: ",round(tmp5$AUC,2)),cex = 1,col = colour[1],adj = 0)
lines(tmp3$FP, tmp3$TP,col=colour[2],lwd = 2)
text(0.6,0.12,paste0("3-year AUC: ",round(tmp3$AUC,2)),cex = 1,col = colour[2],adj = 0)
lines(tmp1$FP, tmp1$TP,col=colour[3],lwd = 2)
text(0.6,0.06,paste0("1-year AUC: ",round(tmp1$AUC,2)),cex = 1,col = colour[3],adj = 0)
