# Supplementary material for: Bioinformatics Analysis Identifies EPAS1 as a Novel Prognostic Marker Correlated with Immune Infiltration in Acute Myeloid Leukemia
Source: Dis Markers. 2023 Apr 17;2023:6072782. doi: 10.1155/2023/6072782 (PMC10137199; doi:10.1155/2023/6072782)
Supplement: Supplementary 3 — R codes used in our study. [file 6072782.f3.zip › 12.riskscore.txt]

data <- data[!is.na(data[,time]),]
data <- data[!is.na(data[,event]),]
mysur <- Surv(time = data[,time]/30, event = data[,event])
fit <- coxph(mysur ~ Expression, data = data)
data$riskscore <- round(fit$linear.predictors,3) ## 不能有NA的
data <- data[order(data$Expression),]

print(nrow(data))

p1 <- ggplot(data = data, aes_string(x = 1:nrow(data),y = "riskscore",color="Group")) +
geom_point(size = .5) +
geom_vline(xintercept = nrow(data)/2,linetype = 'dotted',size = 0.35) +
theme(panel.grid = element_blank(),
      panel.background = element_blank()) +
theme(axis.ticks.x = element_blank(),axis.line.x = element_blank(),
      axis.text.x = element_blank(),axis.title.x = element_blank()) +
theme(axis.title.y = element_text(size = 7),axis.text.y = element_text(size = 6),
      axis.line.y = element_line(),axis.ticks.y = element_line()) +
scale_color_discrete(name=gene_name) + 
ylab("Risk Score") +
scale_x_continuous(expand = c(0,3)) +
theme(legend.key.size = unit(0.4,'cm'),
      legend.margin = unit(c(0,0,0,0), "cm"),
      legend.background = element_blank(),
      legend.box.margin = unit(c(0,-0.2,0,-0.45), "cm"),
      legend.text = element_text(size = 6),
      legend.title = element_text(size = 6))

p2 <- ggplot(data = data, aes(x = 1:nrow(data),y = OS.time/365, color = OS.event.name))  +
geom_point(size = .5) +
geom_vline(xintercept = nrow(data)/2,linetype = 'dotted',size = 0.35) +
theme(panel.grid = element_blank(),
      panel.background = element_blank()) +
theme(axis.ticks.x = element_blank(),axis.line.x = element_blank(),
      axis.text.x = element_blank(),axis.title.x = element_blank()) +
theme(axis.title.y = element_text(size = 7),axis.text.y = element_text(size = 6),
      axis.line.y = element_line(),axis.ticks.y = element_line()) +
scale_color_discrete(name="Status") + 
ylab("Survival Time(years)") +
scale_x_continuous(expand = c(0,3)) +
theme(legend.key.size = unit(0.4,'cm'),
      legend.margin = unit(c(0,0,0,0), "cm"),
      legend.background = element_blank(),
      legend.box.margin = unit(c(0,-0.2,0,-0.45), "cm"),
      legend.text = element_text(size = 6),
      legend.title = element_text(size = 6))

p3 <- ggplot(data = data, aes(x = 1:nrow(data), y = 1)) +
geom_tile(aes(fill = data$Group)) +
theme(panel.grid = element_blank(), panel.background = element_blank(),
      axis.line = element_blank(), axis.ticks = element_blank(),
      axis.text = element_blank(), axis.title = element_blank(),
      plot.margin = unit(c(0.15,0,-0.3,0), "cm")) +
scale_fill_discrete(name=gene_name) + 
scale_x_continuous(expand = c(0,3)) +
theme(legend.key.size = unit(0.4,'cm'),
      legend.margin = unit(c(0,0,0,0), "cm"),
      legend.background = element_blank(),
      legend.box.margin = unit(c(0,-0.2,0,-0.45), "cm"),
      legend.text = element_text(size = 6),
      legend.title = element_text(size = 6))
