# Supplementary material for: Bioinformatics Analysis Identifies EPAS1 as a Novel Prognostic Marker Correlated with Immune Infiltration in Acute Myeloid Leukemia
Source: Dis Markers. 2023 Apr 17;2023:6072782. doi: 10.1155/2023/6072782 (PMC10137199; doi:10.1155/2023/6072782)
Supplement: Supplementary 3 — R codes used in our study. [file 6072782.f3.zip › 13.gokegg.txt]

res <- openxlsx::read.xlsx(paste0(path_tb, "/diff.xlsx"))
res <- res[!is.na(res$log2FoldChange),]
res <- res[!is.na(res$padj),] 
res.gene <- res$gene_id[abs(res$log2FoldChange) > 1.5 r & s$padj < 0.05]
res.gene <- bitr(geneID = res.gene,fromType = "ENSEMBL",toType = "ENTREZID",OrgDb = "org.Hs.eg.db") 


ego <- enrichGO(gene = res.gene$ENTREZID,
                keyType = "ENTREZID",
                OrgDb = org.Hs.eg.db,
                ont = "ALL", 
                pAdjustMethod = "BH",
                pvalueCutoff  = 0.10, 
                qvalueCutoff  = 0.10,
                readable      = TRUE)

ego.df <- as.data.frame(ego)


egokegg <- enrichKEGG(gene       = res.gene$ENTREZID,
                      keyType    = "kegg",
                      organism   = 'hsa',
                      pvalueCutoff      = 0.05,
                      pAdjustMethod     = "BH",
                      qvalueCutoff      = 0.10)

egokegg <- setReadable(egokegg, 'org.Hs.eg.db',
                       'ENTREZID')
egokegg.df <- egokegg %>% as.data.frame()
