# Supplementary material for: Bioinformatics Analysis Identifies EPAS1 as a Novel Prognostic Marker Correlated with Immune Infiltration in Acute Myeloid Leukemia
Source: Dis Markers. 2023 Apr 17;2023:6072782. doi: 10.1155/2023/6072782 (PMC10137199; doi:10.1155/2023/6072782)
Supplement: Supplementary 3 — R codes used in our study. [file 6072782.f3.zip › 14.gsea.txt]

res <- openxlsx::read.xlsx(paste0(path_tb, "/diff.xlsx"))
res <- res[!is.na(res$log2FoldChange),] ## 51673
geneList <- res$log2FoldChange
names(geneList) = gene_gtf_unique$gene_name[match(res$gene_id, gene_gtf_unique$gene_id)]
geneList <- geneList[!is.na(names(geneList))] 
geneList = sort(geneList, decreasing = TRUE)

set.seed(2020)
y <- GSEA(geneList, TERM2GENE = cp,
          nPerm = 10000,
          minGSSize = 10,
          maxGSSize = 500,
          pvalueCutoff = 0.05,
          verbose = T,
          seed = T)
