# Supplementary material for: Bioinformatics Analysis Identifies EPAS1 as a Novel Prognostic Marker Correlated with Immune Infiltration in Acute Myeloid Leukemia
Source: Dis Markers. 2023 Apr 17;2023:6072782. doi: 10.1155/2023/6072782 (PMC10137199; doi:10.1155/2023/6072782)
Supplement: Supplementary 3 — R codes used in our study. [file 6072782.f3.zip › 15.cor.txt]

 data <- data[!is.na(data[,variable1]),]
data <- data[!is.na(data[,variable2]),]

cor.res <- cor.test(data[,variable1], data[,variable2],method = "spearman")
cor.value <- paste0("R = ",sprintf("%0.3f", cor.res$estimate))
pvalue <- ifelse(cor.res$p.value < 0.001,
                 "p<0.001",
                 paste0("p = ",sprintf("%0.3f",cor.res$p.value)))

parse <- ifelse(cor.res$p.value < 0.001,
                 T,F)

data[,variable1] <- log2(data[,variable1] + 1)
data[,variable2] <- log2(data[,variable2] + 1)
colnames(data)[colnames(data) %in% variable1] <- "variable1"
colnames(data)[colnames(data) %in% variable2] <- "variable2"

ggplot(data, aes_string(x = "variable1", y = "variable2")) +
  geom_point(alpha = .2,size = .9) +
  geom_smooth(method = "lm") +
  
  theme_bw() +
  theme(axis.title = element_text(size = 6)) + 
  theme(axis.text = element_text(size = 6),
        line = element_line(size = 0.35)) +
  
  labs(y = paste0("Inflitration levels of ",variable2),
       x = paste0("Expression levels of ", gene_name)) +
  geom_text(aes(label = paste0("Spearman","\n",cor.value, "\n",pvalue)),
            x = max(data[,'variable1'],na.rm = T)*0.99, hjust = 1,
            y = max(data[,"variable2"]) * 0.99, color = "red",
            check_overlap = T, size = 2.5)
