# Supplementary material for: Bioinformatics Analysis Identifies EPAS1 as a Novel Prognostic Marker Correlated with Immune Infiltration in Acute Myeloid Leukemia
Source: Dis Markers. 2023 Apr 17;2023:6072782. doi: 10.1155/2023/6072782 (PMC10137199; doi:10.1155/2023/6072782)
Supplement: Supplementary 3 — R codes used in our study. [file 6072782.f3.zip › 16.GSVA.txt]

rm(list = ls())#清空变量

###INPUT######
#读取输入文件，并对输入文件处理
#矩阵数据读取
rt <- data.table::fread("LAML_rnaseq_fpkm.csv",header = T,stringsAsFactors = F)
rt <- as.data.frame(rt)#转换成数据框
rownames(rt)<-rt[,1]#把第一列变成行名
rt<-rt[,-1]#去除第一列
group <- data.table::fread("TCGA-TAML-group.csv",header = T,stringsAsFactors = F)#读取分组数据
#引用包
library(GSVA)
library(pheatmap)
library("GSEABase")
library(ggplot2)
library(limma)
geneset <- getGmt(file.path("c2.cp.v2022.1.Hs.symbols.gmt"))  #读入GMT文件
deg_exp<-rt[,group$ID]#把矩阵数据样本按分组数据的顺序排列

###GSVA######
deg_exp<-as.matrix(deg_exp)#转换成矩阵
es.max <- gsva(deg_exp, method ="ssgsea", geneset, mx.diff=FALSE, verbose=FALSE, parallel.sz=1)#进行GSVA分析
save("es.max", file = "wxq.RData")
#保存GSVA通路与样本之间的相关性矩阵,可画相关性热图，结合分组信息画分组比较图，结合基因表达矩阵信息画基因与通路的相关性热图
write.csv(es.max,"1-GSVA_Output.csv",row.names = T)

###GSVA DIFFERENTIAL ANALYSIS######
group_list <- factor(group$group)#把样本的分组进行因子化
#制作分组信息的矩阵
design <- model.matrix(~group_list)
colnames(design) <- levels(group_list)
rownames(design) <- colnames(es.max)
write.csv(es.max, "gsva_matrix.csv", row.names = T)
#进行差异分析，得到结果
all(colnames(es.max) == rownames(design)) ## 判断顺序是否一致
fit <- lmFit(es.max, design)
fit <- eBayes(fit, trend=TRUE)
output <- topTable(fit, coef=2,n=Inf)
write.csv(output, "output.csv", row.names = T)
library(magrittr)
output_wxq <- output %>% 
   .[which(grepl("EXTRACELLULAR_MATRIX", rownames(output))), ]
#对结果进行筛选
output1<-output[(output$adj.P.Val<0.05),]
output1<-output[(output$logFC>-0.05524151),]
write.table(output1,"2-GSVA_DiffAnalysis.txt",col.names = T,row.names = T,sep = "\t",quote = F )
#只保留符合要求的通路相关性矩阵
deg_h<-es.max[which(rownames(es.max) %in% rownames(output1)),]
deg_h<- deg_h[order(row.names(deg_h)),]#对结果按通路名进行排序
write.csv(deg_h,"3-GSVA-Pathway-diff.csv",row.names = T)
#整理对应的分组信息。
annotation_col=data.frame(Group= group_list)
rownames(annotation_col) = colnames(deg_exp)

###HEATMAP######
#给分组比较图中不同分组进行颜色赋值
col1 <- colorRampPalette(colors = c("#4DBBD5","white","#E64B35"))(50)#定义颜色,顺序：低中高
ann_colors = list(Group = c(High = "#82B19D",Low = "#F0C986"))#定义分组颜色
#画复杂热图
p3<-pheatmap(deg_h,cluster_col=F,cluster_rows = T,## 要不要聚类
             color =col1,#定义复杂热图热图部分的颜色
             #border_color="white", # 外框为白色
             main="GSVA", show_rownames = T,show_colnames = F,#加对应的标题，以及要不要添加行列名
             annotation_col=annotation_col,annotation_colors = ann_colors)#定义复杂热图分组部分的颜色
ggsave(p3,file="4-GSVA_Heatmap.pdf",width = 10,height = 6)#保存复杂热图


###BARPLOT######
#绘制通路在不同分组中的分组比较图
cb2<-as.data.frame(t(es.max))#转置通路的相关性矩阵
cb2<-cb2[,which(colnames(cb2)%in% rownames(output1))] #寻找p<0.05的免疫细胞
immu<- rep(colnames(cb2),each=nrow(cb2)) #组别变量
immu <- factor(immu) #组别因子化
a<-group$group#对样本添加对应的分组信息
group <- rep(a,ncol(cb2)) #每个组别的两个属性
group <- factor(group) #属性因子化
value <- c() #建立空列表，进行循环赋值
for (j in 1:ncol(cb2)) { value<-c(value,cb2[,j])}
value<-as.numeric(value)#把列表内容全部转换成数值
Data <- data.frame(immu_cell=immu,group=group,value=value) #生成分组比较图的数据框
#加载画图的包
library(ggplot2)
library(corrgram)
library(ggthemes)
library(ggpubr)
p<-ggplot(Data,aes(x=immu_cell,y=value,fill=group))+
  geom_boxplot(width=0.7,size=0.3,outlier.color = NA)+
  theme_bw()+scale_fill_manual(values = c("#82B19D", "#F0C986"))+#颜色顺序和样本的分组前后顺序一致
  theme(panel.grid = element_blank())+
  stat_compare_means(method	= "wilcox.test",#统计学方法
symnum.args = list(cutpoints = c(0,0.001, 0.01, 0.05, 1), 
                   symbols = c("***", "**", "*", "ns")),label = "p.signif")+#把p值转换成对应的*号。
  theme(axis.text.x = element_text(angle = 90,hjust = 1,color="black"))+#X轴文本翻转角度90°
  theme(legend.position = 'top')+xlab('GSVA pathway')+ylab('')+labs(fill='Group')#添加标签
ggsave(p,file="5-GSVA_Boxplot.pdf",width = 16.6,height = 8)#保存图片
