# Supplementary material for: Bioinformatics Analysis Identifies EPAS1 as a Novel Prognostic Marker Correlated with Immune Infiltration in Acute Myeloid Leukemia
Source: Dis Markers. 2023 Apr 17;2023:6072782. doi: 10.1155/2023/6072782 (PMC10137199; doi:10.1155/2023/6072782)
Supplement: Supplementary 3 — R codes used in our study. [file 6072782.f3.zip › 2.tableone.txt]

dat_clincal$OS.event <- factor(dat_clincal$OS.event, levels = c(0,1), labels = c("Alived","Dead")) #### 只在基线资料表开

colnames(dat_clincal)
varslist = c("OS.event","T.stage","N.stage","M.stage","Clinical.stage","Tumor.status","Primary.therapy.outcome",
             "Age","Gender","Anatomic.subdivision","Smoking.status")
varslist_exact <- c("T.stage", "N.stage","Primary.therapy.outcome")
varstrata = "Group"

library(tableone)
tmp <- CreateTableOne(vars = varslist,
                      strata = varstrata,
                      data = dat_clincal)

output1.talbe1 <- print(tmp,
                        exact = varslist_exact,
                        showAllLevels = TRUE) %>% as.data.frame()

output1.talbe1$Characters <- output1.talbe1 %>% 
  rownames() %>% 
  gsub("X.*","",.) %>% 
  gsub("....","",.,fixed = T) %>% 
  gsub("."," ",.,fixed = T) 
index <- grepl(pattern = "^[A-Z]", output1.talbe1$Character,fixed = F)
output1.talbe1$Characters[index] <- paste0(output1.talbe1$Characters[index]," (%)")

output1.talbe1 <- output1.talbe1 %>% dplyr::select(ncol(.), 1:(ncol(.)-1)) 
colnames(output1.talbe1)[3:4] <- c(paste0("Low expression of ", gene_name),
                                   paste0("High expression of ", gene_name))


filename <- paste0(path_tb, "/Table1.csv")
# write.csv(output1.talbe1, row.names = F, file = filename, na = '')

tmp_ft <- fl.table(output1.talbe1,header = "Table 1")
tmp_doc <- read_docx()
tmp_doc  <- body_add_flextable(tmp_doc , value = tmp_ft)
filename <- paste0(path_tb, "/Table1.docx")
# print(tmp_doc, target = filename)
