# Supplementary material for: Bioinformatics Analysis Identifies EPAS1 as a Novel Prognostic Marker Correlated with Immune Infiltration in Acute Myeloid Leukemia
Source: Dis Markers. 2023 Apr 17;2023:6072782. doi: 10.1155/2023/6072782 (PMC10137199; doi:10.1155/2023/6072782)
Supplement: Supplementary 3 — R codes used in our study. [file 6072782.f3.zip › 3.logistic.txt]

var1 <- NULL
  
for(i in dat_colnames) {
num <- sum(!is.na(data[,i])) 
fml <- as.formula(paste0(i," ~ ", "Expression"))
mod1 <- glm(data = data, formula = fml, family = 'binomial')
pvalue <- ifelse(summary(mod1)$coefficients[2,"Pr(>|z|)"] < 0.001, 
                 "<0.001", 
                 round(summary(mod1)$coefficients[2,"Pr(>|z|)"],3))
CI <- paste0(round(exp(confint(mod1))[2,],2),collapse = '-' )
OR <- paste0(round(exp(coef(mod1))[2],2), '(', CI, ')')
name <- gsub("."," ", i,fixed = T)
char <- paste0(name,' (',paste0(levels(data[,i]), collapse = ' vs. '),')')
var2 <- data.frame('Characteristics' = char, 'Total(N)' = num, 'OR' = OR, 'pvalue' = pvalue)
var1 <- rbind(var1, var2)
}
var1$Characteristics <- gsub("_"," ",var1$Characteristics)
var1$Characteristics <- Hmisc::capitalize(var1$Characteristics) ## 首字母大写
tmp <- paste0("Odds ratio in ", gene_name, " expression")
colnames(var1)[2:4] <- c("Total (N)", tmp, "P value") 

return(var1)
