# Supplementary material for: Bioinformatics Analysis Identifies EPAS1 as a Novel Prognostic Marker Correlated with Immune Infiltration in Acute Myeloid Leukemia
Source: Dis Markers. 2023 Apr 17;2023:6072782. doi: 10.1155/2023/6072782 (PMC10137199; doi:10.1155/2023/6072782)
Supplement: Supplementary 3 — R codes used in our study. [file 6072782.f3.zip › 4.cox.txt]

data <- data[!is.na(data[,time]),]
data <- data[!is.na(data[,event]),]
tmp_filter <- data[data[, colname] %in% subgroup,]
if(nrow(tmp_filter) < 30){
  message(subgroup, "亚群的数目少于30，分析可能没有意义")
  return(NULL)}  #############################跳过少的列
if(length(unique(tmp_filter$OS.event)) != 2){
  message(subgroup, "亚群的OS结局都是一样的，没法分析")
  return(NULL)}
mysur <- Surv(time = tmp_filter[,time]/30, event = tmp_filter[,event])
fit2 <- coxph(mysur ~ Group, data = tmp_filter)
sum_fit2 <- summary(fit2)
percent <- round(sum_fit2$n / sum(!is.na(data[, colname]))*100,0)
number <- paste0(sum_fit2$n, " (", percent, ")")
# HR <- round(sum_fit2$coefficients[,2],3)
HR <- sprintf("%0.3f", sum_fit2$coefficients[,2])
CI <- paste0(sprintf("%0.3f", sum_fit2$conf.int[,3:4]),
             collapse = '-')
HR <- paste0(HR, " (", CI, ")")  ##################################### 
pvalue <- ifelse(sum_fit2$coefficients[,5] < 0.001,  ################
                 "<0.001",
                 sprintf("%0.3f",sum_fit2$coefficients[,5]))


data.frame('Characteristics' = paste0(subgroup, collapse = "+"),
           "N (%)" = number,
           'Hazard ratio' = HR,
           'P value' = pvalue, check.names = F)
