# Supplementary material for: Bioinformatics Analysis Identifies EPAS1 as a Novel Prognostic Marker Correlated with Immune Infiltration in Acute Myeloid Leukemia
Source: Dis Markers. 2023 Apr 17;2023:6072782. doi: 10.1155/2023/6072782 (PMC10137199; doi:10.1155/2023/6072782)
Supplement: Supplementary 3 — R codes used in our study. [file 6072782.f3.zip › 5.forest.txt]

tmp <- output3.cox.dss
tmp$hr <- gsub("\\(.*)$","",tmp$`Hazard ratio`) %>% as.numeric()
tmp$low.ci <- gsub("^.{5,7}(.{5})-.*$","\\1",tmp$`Hazard ratio`) %>% as.numeric()
tmp$high.ci <- gsub(".*-(.*))$","\\1",tmp$`Hazard ratio`) %>% as.numeric()
tmp$size <- gsub(" (.*)","",tmp$`N (%)`) %>% as.numeric()


tabletext <- cbind(c("Characteristics",NA,NA,tmp$Characteristics,NA),
                   c("N (%)",NA,NA,tmp$`N (%)`,NA),
                   c("Hazard Ratio (95% CI)",NA,NA,tmp$`Hazard ratio`,NA),
                   c("P value",NA,NA,tmp$`P value`,NA))

library(forestplot)

filename <- paste0(path_fg, "/Figure3.pdf")
# pdf(filename, width=12, height = 7)
forestplot(labeltext=tabletext, 
           mean=c(NA,NA,0,tmp$hr,NA),#HR
           lower=c(NA,NA,NA,tmp$low.ci,NA),
           upper=c(NA,NA,NA,tmp$high.ci,NA),
           boxsize=c(NA,NA,0,tmp$size/400,NA), 
           graph.pos=4,
           graphwidth = unit(.2,"npc"),
           fn.ci_norm="fpDrawDiamondCI",
           col=fpColors(box="steelblue", lines="black", zero = "black"),
           lwd.ci=1,ci.vertices.height = 0.1,ci.vertices=TRUE,
           zero=1,
           lwd.zero=0.67,
           lwd.xaxis=1,
           hrzl_lines=list("3" = gpar(lwd=1.33, col="black"),
                           "25" = gpar(lwd=1.33, col="black")),
           txt_gp=fpTxtGp(label=gpar(cex=0.58),
                          ticks=gpar(cex=0.5),
                          xlab=gpar(cex = 0.5),
                          title=gpar(cex = 0.58)
                          ),
           cex=1,
           colgap = unit(0.1,"cm"),
           mar=unit(c(0,0.6,0,0), "cm"))
  
