# Supplementary material for: Bioinformatics Analysis Identifies EPAS1 as a Novel Prognostic Marker Correlated with Immune Infiltration in Acute Myeloid Leukemia
Source: Dis Markers. 2023 Apr 17;2023:6072782. doi: 10.1155/2023/6072782 (PMC10137199; doi:10.1155/2023/6072782)
Supplement: Supplementary 3 — R codes used in our study. [file 6072782.f3.zip › 6.km.txt]

dat <- dat[!is.na(dat[,time]),]
dat <- dat[!is.na(dat[,event]),]

if(!is.null(colname)){
  dat[,colname] <- as.character(dat[,colname])
  dat <- dat[dat[,colname] %in% group,]
}


if(time %in% "OS.time"){type = "Overall Survival"}
if(time %in% "PFI.time"){type = "Progression-free Interval"}
if(time %in% "DSS.time"){type = "Disease-specific Survival "}
mysur <-  Surv(time = dat[,time]/30, event = dat[,event])
fit <- survfit(mysur ~ Group, data = dat)
fml <- as.formula(paste0('mysur~', "Group")) 
legend.lab = paste0(c("Low", "High"), " (",fit$n,")")
p1 <- survminer::ggsurvplot(fit = fit, data = dat,
                          surv.scale = "percent",
                          legend.title = gene_name,
                          legend.labs = legend.lab,
                          xlab = "Time (months)")

fit2 <- coxph(mysur ~ Group, data = dat)
sum_fit2 <- summary(fit2)
HR <- sprintf("%0.3f",sum_fit2$coefficients[,"exp(coef)"])
CI <- paste0(sprintf("%0.3f",sum_fit2$conf.int[,3:4]), collapse = ' - ')
HR <- paste0("HR = ",HR, "(", CI, ")")
pvalue <- ifelse(sum_fit2$coefficients[,"Pr(>|z|)"] < 0.001, 
               "p < 0.001",
               paste0("p = ",sprintf("%0.3f",sum_fit2$coefficients[,"Pr(>|z|)"])))
p <- p1$plot +
geom_text(aes(label = paste0(type,"\n",HR, "\n", pvalue),), hjust = 1,
          x = max(dat[,time],na.rm = T)/30, y = .85, check_overlap = T)


if(!is.null(colname)){
subgroup = paste0("Patients: ",gsub(".", " ", colname,fixed = T),": " ,paste0(group, collapse = "+"))
p <- p1$plot +
geom_text(aes(label = paste0(type,"\n",subgroup,"\n",HR, "\n", pvalue),), hjust = 1,
          x = max(dat[,time],na.rm = T)/30, y = .85, check_overlap = T)
