# Supplementary material for: Bioinformatics Analysis Identifies EPAS1 as a Novel Prognostic Marker Correlated with Immune Infiltration in Acute Myeloid Leukemia
Source: Dis Markers. 2023 Apr 17;2023:6072782. doi: 10.1155/2023/6072782 (PMC10137199; doi:10.1155/2023/6072782)
Supplement: Supplementary 3 — R codes used in our study. [file 6072782.f3.zip › 7.nomogram.txt]

library(rms)

dd <- datadist(data)
options(datadist="dd")

mysur <- Surv(time = data[,time]/30, event = data[,event])
fml <- paste0("mysur ~",paste0(variable,collapse = "+")) %>% as.formula()
cox.tmp1 <- cph(formula = fml,
                data=data,
                x=T,y=T,surv = T,
                na.action=na.delete)  #,time.inc =2920

surv <- Survival(cox.tmp1)
surv1 <- function(x) surv(12*1,x)
surv3 <- function(x) surv(12*3,x)
surv5 <- function(x) surv(12*5,x)
x <- nomogram(cox.tmp1,
              fun = list(surv1,surv3,surv5),
              lp=T,
              funlabel = c('1-year survival probability','3-year survival probability','5-year survival probability'),
              maxscale = 100,
              fun.at = c(0.95,0.9,0.8,0.7,0.6,0.5,0.4,0.3,0.2,0.1))
