# Supplementary material for: Bioinformatics Analysis Identifies EPAS1 as a Novel Prognostic Marker Correlated with Immune Infiltration in Acute Myeloid Leukemia
Source: Dis Markers. 2023 Apr 17;2023:6072782. doi: 10.1155/2023/6072782 (PMC10137199; doi:10.1155/2023/6072782)
Supplement: Supplementary 3 — R codes used in our study. [file 6072782.f3.zip › 8.calibration.txt]

library(rms)
cox.tmp3 <- cph(formula = fml,
                data=data,
                x=T,y=T,surv = T,na.action=na.delete, time.inc = 3*12)
cal3 <- suppressWarnings(calibrate(cox.tmp3, cmethod="KM", method="boot",u= 3*12,m=100,B=1000)) 

cox.tmp5 <- cph(formula = fml,
                data=data,
                x=T,y=T,surv = T,na.action=na.delete, time.inc = 5*12) 
cal5 <- suppressWarnings(calibrate(cox.tmp5, cmethod="KM", method="boot",u= 5*12,m=100,B=1000))
