# Supplementary material for: Bioinformatics Analysis Identifies EPAS1 as a Novel Prognostic Marker Correlated with Immune Infiltration in Acute Myeloid Leukemia
Source: Dis Markers. 2023 Apr 17;2023:6072782. doi: 10.1155/2023/6072782 (PMC10137199; doi:10.1155/2023/6072782)
Supplement: Supplementary 3 — R codes used in our study. [file 6072782.f3.zip › 9.diff_plot.txt]

library(dplyr)
library(ggbeeswarm)
library(ggpubr)
data <- data %>% 
  dplyr::select("expr"=UQ(ENSG))
  
data$group[grepl("-01$", rownames(data))] <- "Cancer"
data$group[grepl("-11$", rownames(data))] <- "Normal"
data$group <- factor(data$group, levels = c("Normal", "Cancer"))

num <- table(data$group)
x_name1 <- c(paste0('Normal\n(n=', num[1], ')'))
x_name2 <- c(paste0('Tumor\n(n=', num[2], ')'))
x_name <- c(x_name1, x_name2)

data$expr <- log2(data$expr+1)

p <- ggplot(data, aes(x = group, y = expr, color = group)) +
      geom_beeswarm(size = 1.5,cex = 1.5)  +
      
      stat_summary(fun.y = mean, fun.ymin=mean, fun.ymax=mean,
                   geom ="crossbar", size =0.3, width =0.4, col ="black") +
      stat_summary(fun.data = 'mean_sd', 
                   geom = "errorbar", width= 0.25, col = "black") +
      stat_summary(fun.y=mean, geom ="point", shape = 21, fill = "white",
                       size=2, col ="black") +
      labs(x = "",y = paste0("The expression of ",gene_name,"\n log2(TPM + 1)")) +
      scale_y_continuous(limits = c(min(data$expr)-0.3, max(data$expr)+0.5)) +
      scale_x_discrete(label = x_name) +
      guides(color = F) +
      theme_classic() +
      theme(axis.title.y = element_text(size = 8,),
            axis.text.y = element_text(size = 7)) +
      theme(axis.text.x = element_text(size = 8)) +
      theme(axis.line = element_line(size = 0.35),
            axis.ticks = element_line(size = 0.35)) +
      scale_color_manual(values = colour)
  

pvalue <- wilcox.test(expr~group, data = data)$p.value
if(pvalue > 0.0001){
  anno <- paste0("list(~italic(p)==",round(pvalue, 3), ")")
} else {
  anno <- "list(~italic(p)< 0.001)"
}

p + geom_signif(comparisons = list(c("Normal","Cancer")),
          y_position = max(data$expr)+0.3,
          textsize = 2.3, size = 0.35,
          annotation = anno,
          col = "black",
          parse =T )
